# Supplementary material for: Development of Self-Administered Formulation to Improve the Bioavailability of Leuprorelin Acetate
Source: Pharmaceutics. 2022 Apr 3;14(4):785. doi: 10.3390/pharmaceutics14040785 (PMC9031317; doi:10.3390/pharmaceutics14040785)
Supplement: Supplementary file 1 [file pharmaceutics-14-00785-s001.zip]

Archive with 1 entries (1 files):
- pharmaceutics-1623568-supplementary.pdf
